# Supplementary material for: Biofilm Formation by Staphylococcus aureus in the Specific Context of Cystic Fibrosis
Source: Int J Mol Sci. 2022 Dec 29;24(1):597. doi: 10.3390/ijms24010597 (PMC9820612; doi:10.3390/ijms24010597)
Supplement: Supplementary file 1 [file ijms-24-00597-s001.zip]

Archive with 1 entries (1 files):
- ijms-2076473-supplementary.pdf
